# Supplementary material for: Association between morphometric measurements and disease progression in Cavalier King Charles Spaniels with preclinical degenerative mitral valve disease: A retrospective longitudinal study
Source: PLoS One. 2026 Mar 19;21(3):e0335420. doi: 10.1371/journal.pone.0335420 (PMC13001908; doi:10.1371/journal.pone.0335420)
Supplement: S2 File — Excel file containing the full dataset used for statistical analyses. The file includes signalment data, clinical variables, echocardiographic and morphometric measurements, and follow-up data for all the enrolled Cavalier King Charles Spaniels (CKCSs). Variables are reported as described in the Methods section. (XLSX) [file pone.0335420.s003.xlsx]

## Sheet: Baseline data
Progressive number	Age (y)	Gender	Heart murmur intensity	Body weight (kg)	BCS	LA/Ao	E wave peak velocity (m/s)	LVIDdN (cm/kg)	MR severity	Reaching endpoint (NO = 0, YES = 1)	Days from T0 to endpoint	Days from T0 to last follow-up	Months from T0 to last follow-up	Number of follow-up examinations	Coat color type	Withers heigth (cm)	Thoracic length (cm)	Thoracic circumference (cm)	Head angle (°)	Cephalic index (%)	CFR	Thoracic index (%)	Body index (%)
1	1	F	0	6.3	5	0.99	0.83	1.26897	1	0		1268	42.2667	4	Blenheim	29.8	19.5	41	110	86.2069	0.318182	72.9167	86.0976
2	2	M	0	9.8	6	1.06818	0.68	1.29841	1	0		1674	55.8	4	Blenheim	28.7	20.3	46	110	70.7965	0.361446	82.3529	80.8696
3	2	F	0	6.6	4	1.02	0.97	1.26	1	0		927	30.9	2	Blenheim	33.2	19.9	42.5	125	65.1786	0.454545	78.4314	76.4706
4	2	M	1	6.9	4	1.18033	0.68	1.33749	1	0		1616	53.8667	3	Other	32.3	18.4	43	120	71.5596	0.329268	84.507	73.7209
5	2	F	0	7.8	5	1.30579	0.57	1.55801	1	0		1441	48.0333	3	Blenheim	27.5	19.9	43	110	81.9149	0.323944	88.5246	70.4651
6	2	F	0	6	5	1.21805	0.61	1.1692	1	0		1860	62	3	Blenheim	27.8	17.6	44	110	73.5294	0.378378	77.6	67.5
7	3	F	0	7.4	5	1.12214	0.63	1.32137	1	1	1674	1674	55.8	2	Blenheim	29	18.6	44.5	120	74.2857	0.363636	84.1379	71.4607
8	3	F	0	10.6	6	1.17442		1.39868	1	0		994	33.1333	2	Other	31.3	18.6	52	115	84.5361	0.564516	72.8324	68.8462
9	3	F	0	9.3	5	1.52893	0.9	1.07977	1	0		994	33.1333	2	Blenheim	29.2	21.6	49	115	69.8276	0.45	71.6049	65.7143
10	3	F	0	11.5	5	1.22778	0.73	1.46798	1	0		995	33.1667	2	Other	31.5	22.5	47	110	74.7664	0.486111	80	73.4043
11	3	F	1	9.5	5	1.14907	0.7	1.2278	1	1	994	1351	45.0333	4	Other	29.2	24.8	46.5	120	75.4902	0.378378	77.4648	77.4194
12	3	FS	0	8	5	1.05	0.88	1.07	1	0		1210	40.3333	4	Other	31	19.5	46	125	66.9565	0.4375	74.5665	72.1739
13	3	F	0	10.3	5	1.13	0.73	1.37023	1	0		1628	54.2667	3	Tricolor	34.1	22.4	51.5	120	70.8333	0.518987	75.3086	70.8738
14	3	F	1	7.4	5	1.19658	0.68	1.34912	1	0		1035	34.5	2	Blenheim	24.5	17.9	44	120	80.2083	0.333333	76.5625	64.5455
15	4	FC	1	5.5	4	1.12	0.71	1.4	2	0		742	24.7333	5	Blenheim	29.5	16.5	41.5	110	67.3077	0.283951	80.6452	76.6265
16	4	M	0	9.5	5	1.23	0.74	1.38772	1	0		1628	54.2667	4	Tricolore	33.2	19.8	50.5	130	73.0435	0.4375	75.1592	71.2871
17	4	F	0	7.4	7	1.18644	0.63	1.22698	1	0		1610	53.6667	3	Blenheim	27.7	19.4	45	110	76.7677	0.32	85.3846	74
18	4	M	1	12.5	5	1.2	0.59	1.57	1	0		733	24.4333	4	Blenheim	37.5	20.5	53	125	66.9291	0.494118	84.5304	65.8491
19	4	M	0	10.6	6	1.03	0.83	1.44	1	0		1126	37.5333	4	Tricolor	32.2	20.7	48	125	68.8525	0.435294	76.4045	78.5417
20	4	M	1	10	5	1.17033	0.65	1.6007	1	1	1701	1701	56.7	2	Tricolor	37	23.2	49.1	95	79.6117	0.303797	81.5029	82.4847
21	4	F	1	12	5	1.3	0.77	1.54606	1	1	1311	1628	54.2667	4	Blenheim	34.5	25.3	51	125	61.7188	0.542169	74.8663	86.0784
22	4	M	1	9.4	3	1.44681	0.68	1.36617	1	0		981	32.7	2	Blenheim	29.8	23.9	46	115	61.9835	0.375	73.9645	79.3478
23	4	M	1	7.85	4	1.06494	0.73	1.63693	1	1	1533	1645	54.8333	5	Tricolor	33	20	44	120	73.0769	0.444444	66.6667	87.5
24	4	F	0	10.2	5	1.35172	0.64	1.3287	1	1	1312	1518	50.6	4	Blenheim	31	23.5	54	120	57.6923	0.368421	90	64.8148
25	5	F	1	11.25	7	1.31298	0.77	1.54622	1	1	1548	1548	51.6	3	Blenheim	31.8	20	53	125	63.1148	0.418605	75.5556	64.5283
26	5	M	0	10.7	5	1.28	0.66	1.31	1	0		1112	37.0667	3	Blenheim	33.1	22.4	49	120	67.6923	0.460674	84.2105	76.1224
27	5	F	1	9.75	5	1.16667	0.64	1.31061	1	0		1874	62.4667	3	Other	27.4	22.7	47.5	110	69.6429	0.382716	84.4444	72.6316
28	5	FS	0	8.2	6	1.1	0.58	1.09	1	0		1295	43.1667	4	Blenheim	29.7	18.5	47	115	77.451	0.324675	93.3333	63.4043
29	6	M	1	8.4	5	1.31897	0.6	1.35861	1	0		1049	34.9667	2	Blenheim	32.5	23.6	47	115	65.2542	0.372093	71.5976	74.8936
30	6	M	2	9	4	1.57237	0.69	1.65106	1	1	1133	1133	37.7667	3	Other	35	25	49.5	105	78.9474	0.390244	86.1111	71.7172
31	6	FS	0	11.8	5	1.39716	0.96	1.34559	1	0		987	32.9	2	Blenheim	28.2	20.8	51.5	125	61.5385	0.460674	84.3137	67.3786
32	6	F	0	8.2	5	1.23664	0.77	1.44908	1	0		980	32.6667	2	Blenheim	28.5	20.1	46.5	115	73.3333	0.3125	84.8	67.3118
33	6	F	1	8	5	1.04	0.7	1.6387	1	1	1311	1628	54.2667	4	Blenheim	28.7	17.8	45.5	110	72.381	0.4	83.8028	72.967
34	6	M	0	9.4	4	1.34328	0.74	1.34029	1	0		1049	34.9667	2	Tricolore	31.5	22.8	46.5	125	68.5484	0.425287	92.8105	77.4194
35	6	F	0	8.5	5	1.00606	0.77	1.28993	1	0		1426	47.5333	3	Blenheim	29.8	19.4	47.5	110	66.0377	0.432432	106.061	55.7895
36	6	MC	1	10.3	6	1.07	0.63	1.37	1	0		833	27.7667	3	Blenheim	35	25.3	50.5	135	65.873	0.465116	88.8889	70.099
37	6	F	0	8.6	7	1.08	0.63	1.41	1	0		1281	42.7	4	Blenheim	27.5	21	45	125	68.75	0.365854	96.4286	67.3333
38	6	FS	0	9	6	1.28829	0.92	1.16885	1	0		1273	42.4333	5	Tricolor	32	17.4	48	120	66.087	0.493506	79.5181	65.625
39	6	F	2	9.8	5	1.33566	0.58	1.46711	2	1	1344	1344	44.8	3	Blenheim	26.6	19.2	47	110	52.7273	0.375	94.4828	65.3191
40	6	F	1	9.1	4	1.33333	0.75	1.43673	1	1	1441	1441	48.0333	3	Blenheim	25.5	21.9	44.5	130	69.4737	0.397059	90.625	64.9438
41	7	FS	1	7	5	1.12	0.7	1.31	1	1	1262	1262	42.0667	4	Tricolor	29.8	21.2	42	125	66.0714	0.493333	76.4706	82.1429
42	7	F	2	9.2	5	1.25767	0.89	1.46337	2	1	987	1351	45.0333	4	Tricolor	28.4	22	46.5	115	64.486	0.426667	85.9873	74.1935
43	7	F	0	8.55	5	1.29655	0.61	1.48991	1	0		1433	47.7667	3	Blenheim	28.4	20.5	50	115	72.973	0.441558	73.2026	65
44	7	F	1	10.4	5	1.04	0.68	1.52709	1	1	1083	1258	41.9333	3	Blenheim	27.2	20.2	47.5	115	66.055	0.379747	84.4444	62.3158
45	7	M	1	11.6	6	1.09	0.72	1.43	1	0		921	30.7	2	Other	34.1	23.5	49	125	66.4062	0.505882	73.8462	82.8571
46	8	FS	2	9.5	5	1.19	0.73	1.37	2	0		821	27.3667	2	Blenheim	31	25.7	48.5	120	70.7965	0.486842	71.9577	73.6082
47	8	F	1	8.7	5	1.43	0.96	1.49	1	1	1148	1148	38.2667	4	Blenheim	28.6	28.3	48	115	66.6667	0.423077	86.0606	75
48	8	FS	1	9	5	1.11	0.62	1.27	1	0		784	26.1333	3	Blenheim	29	21	45	120	76.4706	0.259259	89.6552	71.1111
49	9	FS	0	10.4	5	1.07692	0.89	1.4417	1	0		1055	35.1667	2	Tricolor	28.4	19.5	48.5	115	77.0642	0.415584	75.7576	63.299
50	9	FS	1	12	5	1.49	0.65	1.47863	2	0		954	31.8	2	Tricolor	32.7	21.5	53.5	125	69.5652	0.493506	78.2353	73.4579
51	10	F	2	9.6	5	1.37324	0.81	1.56346	1	1	1359	1359	45.3	3	Blenheim	30.2	21.6	47.5	120	75.4902	0.39726	77.3973	76
52	11	MC	1	11.3	5	1.38	0.74	1.57362	1	1	968	1311	43.7	3	Other	34.4	22	55.5	115	63.5593	0.573333	84.0909	62.1622

## Sheet: Outcome data
Progressive number	Gender	Age (y)	Heart murmur intensity	LA/Ao	E wave peak velocity (m/s)	LVIDdN (cm/kg)	MR severity	VHS
1	NF	10	4	1.72	0.79	2	2	12.1
2	M	9	5	1.83	1.12	1.88	2	12.1
3	M	9	4	1.82	1.17	1.97	2	11.8
4	M	9	3	1.89	0.93	2.05	3	11.7
5	F	8	3	1.76	0.91	1.86	2	11.8
6	F	10	4	1.71	0.91	1.85	2	11.7
7	F	10	4	1.79	1.21	2.33	3	12.4
8	F	13	3	1.85	1.16	2.02	3	11.4
9	F	6	4	1.83	1.01	2.03	3	11.6
10	F	10	5	1.64	0.97	1.89	2	11.1
11	F	10	5	1.78	1.19	2.03	2	12.2
12	F	11	3	1.77	1.22	2.03	2	11.3
13	F	9	4	2.09	0.98	2.03	3	11.9
14	F	7	3	1.67	0.95	1.81	2	11.3
15	NM	14	3	1.84	1.07	2.01	2	11.7
16	F	8	3	1.67	1.02	1.76	2	11
17	F	9	4	1.71	0.85	1.83	2	11.6

## Sheet: Legend
Legend
Gender
M	Male
F	Female
NM	Neutered male
NF	Neutered female
Heart murmur intensity
0	absent
1	I/VI left apical murmur
2	II/VI left apical murmur
3	III/VI bilateral apical murmur
4	IV/VI bilateral apical murmur
5	V-VI/VI bilateral apical murmur with palpable thrill
MR severity
1	ARJ/LAA < 30%
2	ARJ/LAA ≥ 30% and ≤ 70%
3	ARJ/LAA > 70%
